# Supplementary material for: Evolution of ANT family and regulation of lint percentage by the GhAIL6-GhTPL1 module
Source: Front Plant Sci. 2025 Dec 5;16:1723288. doi: 10.3389/fpls.2025.1723288 (PMC12715526; doi:10.3389/fpls.2025.1723288)
Supplement: Supplementary file 2 [file Supplementaryfile2.xlsx]

## Sheet: TableS1
Supplementary Table 1. Number of ANT genes identified and classified from 560 green plants' genomes.
	Phylum	Class	Order	family	Species	Number of protein	GenomeSize/Mb	ANTs Number
viridiplantae1	Chlorophyta		Chlamydomonadales	Astrephomenaceae	Astrephomene gubernaculifera	13555	103.864	0
viridiplantae2	Chlorophyta		Chlamydomonadales	Chlamydomonadaceae	Chlamydomonas eustigma	13816	66.63	0
viridiplantae3	Chlorophyta		Chlamydomonadales	Chlamydomonadaceae	Chlamydomonas reinhardtii	10728	111.098	0
viridiplantae4	Chlorophyta		Chlamydomonadales	Chlamydomonadaceae	Chlamydomonas incerta	16193	129.24	0
viridiplantae5	Chlorophyta		Chlamydomonadales	Chlamydomonadaceae	Chlamydomonas schloesseri	15327	130.2	0
viridiplantae6	Chlorophyta		Chlamydomonadales	Chlamydomonadaceae	Chlamydomonas sp.	15520	120.06	0
viridiplantae7	Chlorophyta		Chlamydomonadales	Dunaliellaceae	Dunaliella salina	16621	343.704	0
viridiplantae8	Chlorophyta		Chlamydomonadales		Edaphochlamys debaryana	19610	142.143	0
viridiplantae9	Chlorophyta		Chlamydomonadales	Haematococcaceae	Haematococcus lacustris	28832	309.351	0
viridiplantae10	Chlorophyta		Chlamydomonadales	Tetrabaenaceae	Tetrabaena socialis	14015	135.78	0
viridiplantae11	Chlorophyta		Chlamydomonadales	Volvocaceae	Gonium pectorale	16182	148.806	0
viridiplantae12	Chlorophyta		Chlamydomonadales	Volvocaceae	Pleodorina starrii	15244	136.125	0
viridiplantae13	Chlorophyta		Chlamydomonadales	Volvocaceae	Volvox africanus	13047	141.009	0
viridiplantae14	Chlorophyta		Chlamydomonadales	Volvocaceae	Volvox reticuliferus	20917	133.065	0
viridiplantae15	Chlorophyta		Chlamydomonadales	Volvocaceae	Volvox carteri	14117	137.684	0
viridiplantae16	Chlorophyta		Mamiellales	Bathycoccaceae	Bathycoccus prasinos	7877	15.0743	0
viridiplantae17	Chlorophyta		Mamiellales	Bathycoccaceae	Ostreococcus tauri	8023	13.0328	0
viridiplantae18	Chlorophyta		Mamiellales	Bathycoccaceae	Ostreococcus sp. 'lucimarinus'	7476	13.2049	0
viridiplantae19	Chlorophyta		Mamiellales	Mamiellaceae	Micromonas commoda	9846	21.1093	0
viridiplantae20	Chlorophyta		Mamiellales	Mamiellaceae	Micromonas pusilla	10633	21.9583	0
viridiplantae21	Chlorophyta		Sphaeropleales	Chromochloridaceae	Chromochloris zofingiensis	15252	58	0
viridiplantae22	Chlorophyta		Trebouxiales	Trebouxiophyceae	Botryococcus braunii	19880	184.382	0
viridiplantae23	Chlorophyta		Trebouxiales	Trebouxiophyceae	Coccomyxa subellipsoidea	9453	40.6366	0
viridiplantae24	Chlorophyta		Bryopsidales	Bryopsidaceae	Bryopsis sp. 1 FL-2013	13951	91.1021	0
viridiplantae25	Chlorophyta		Bryopsidales	Ostreobiaceae	Ostreobium quekettii	10681	151.902	0
viridiplantae26	Chlorophyta		Chlorellales	Chlorellaceae	Auxenochlorella protothecoides	6997	22.9246	0
viridiplantae27	Chlorophyta		Chlorellales	Chlorellaceae	Chlorella desiccata (nom. nud.)	8695	21.5505	0
viridiplantae28	Chlorophyta		Chlorellales	Chlorellaceae	Chlorella ohadii	11078	57.0912	0
viridiplantae29	Chlorophyta		Chlorellales	Chlorellaceae	Chlorella variabilis	9736	46.1595	0
viridiplantae30	Chlorophyta		Chlorellales	Chlorellaceae	Chlorella vulgaris	10720	40.4379	0
viridiplantae31	Chlorophyta		Chlorellales	Chlorellaceae	Helicosporidium sp.	6026	12.3738	0
viridiplantae32	Chlorophyta		Chlorellales	Chlorellaceae	Micractinium conductrix	9356	61.0189	0
viridiplantae33	Chlorophyta		Chlorellales	Chlorellaceae	Prototheca wickerhamii	5450	16.7006	0
viridiplantae34	Chlorophyta		Chloropicales	Chloropicaceae	Chloropicon primus	8577	17.5842	0
viridiplantae35	Chlorophyta		Sphaeropleales	Selenastraceae	Monoraphidium neglectum	16724	69.7118	0
viridiplantae36	Chlorophyta		Sphaeropleales	Selenastraceae	Monoraphidium minutum	15192	68.1706	0
viridiplantae37	Chlorophyta		Sphaeropleales	Selenastraceae	Raphidocelis subcapitata	13314	51.1627	0
viridiplantae38	Chlorophyta		Sphaeropleales	Scenedesmaceae	Scenedesmus sp.	17157	93.2383	0
viridiplantae39	Chlorophyta		Sphaeropleales	Scenedesmaceae	Tetradesmus obliquus	15827	104.666	0
viridiplantae40	Chlorophyta			Pedinophyceae	Pedinophyceae sp. YPF-701	7907	27.8999	0
viridiplantae41	Charophyta	Charophyceae	Charales	Characeae	Chara braunii	35192	1751.21	0
viridiplantae42	Charophyta	Chlorokybophyceae	Chlorokybales	Chlorokybaceae	Chlorokybus atmophyticus	9260	74.3303	0
viridiplantae43	Charophyta	Klebsormidiophyceae	Klebsormidiales	Klebsormidiaceae	Klebsormidium nitens	16119	104.21	0
viridiplantae44	Charophyta	Mesostigmatophyceae	Mesostigmatales	Mesostigmataceae	Mesostigma viride	23424	441.699	0
viridiplantae45	Charophyta	Zygnemophyceae	Desmidiales	Closteriaceae	Closterium sp. 1 YT-2022	25768	339.186	0
viridiplantae46	Charophyta	Zygnemophyceae	Desmidiales	Peniaceae	Penium margaritaceum	51474	3661.74	0
viridiplantae47	Charophyta	Zygnemophyceae	Spirogloeales	Spirogloeaceae	Spirogloea muscicola	26058	170.819	0
viridiplantae48	Charophyta	Zygnemophyceae	Zygnematales	Mesotaeniaceae	Mesotaenium endlicherianum	11022	173.751	0
viridiplantae49	Bryophyta	Anthocerotopsida	Anthocerotales	Anthoceroceae	Anthoceros punctatus	29504	132.8	1
viridiplantae50	Bryophyta	Anthocerotopsida	Anthocerotales	Anthoceroceae	Anthoceros agrestis	33877	133	1
viridiplantae51	Bryophyta	Anthocerotopsida	Anthocerotales	Anthoceroceae	Anthoceros angustus	14521	119.349	1
viridiplantae52	Bryophyta	Bryopsida	Dicranales	Ditrichaceae	Ceratodon purpureus	29784	362.511	2
viridiplantae53	Bryophyta	Bryopsida	Funariales	Funariaceae	Physcomitrium patens	31634	472.081	4
viridiplantae54	Bryophyta	Bryopsida	Hypnales	Fontinalaceae	Fontinalis antipyretica	16375	385.2	1
viridiplantae55	Bryophyta	Sphagnopsida	Sphagnales	Sphagnaceae	Sphagnum magellanicum	24682	439.011	4
viridiplantae56	Bryophyta	Sphagnopsida	Sphagnales	Sphagnaceae	Sphagnum fallax	24645	395.135	3
viridiplantae57	Bryophyta	Marchantiopsida	Marchantiales	Marchantiaceae	Marchantia polymorpha	18993	225.761	1
viridiplantae58	Bryophyta	Marchantiopsida	Marchantiales	Marchantiaceae	Marchantia paleacea	18126	250.804	1
viridiplantae59	Monilophyta	Leptosporangiate Monilophytes	Polypodiales	Pteridaceae	Ceratopteris richardii	34597	7462.46	6
viridiplantae60	Monilophyta	Leptosporangiate Monilophytes	Polypodiales	Pteridaceae	Adiantum capillus-veneris	29933	4822.57	6
viridiplantae61	Monilophyta	Leptosporangiate Monilophytes	Salviniales	Azollaceae	Azolla filiculoides	19758	753	3
viridiplantae62	Monilophyta	Leptosporangiate Monilophytes	Salviniales	Azollaceae	Salvinia cucullata	19592	255	1
viridiplantae63	Lycophyta	Lycophytes	Selaginellales	Selaginellaceae	Selaginella moellendorffii	21735	212.315	1
viridiplantae64	Lycophyta	Lycophytes	Lycopodiales	Lycopodiaceae	Diphasiastrum complanatum	39104	1744.99	13
viridiplantae65	Gymnospermae	Conifers	Pinales	Cupressaceae	Thuja plicata	39170	9095.91	7
viridiplantae66	Gymnospermae	Conifers	Pinales	Pinaceae	Pinus lambertiana	38445	27602.7	3
viridiplantae67	Gymnospermae	Conifers	Pinales	Pinaceae	Pinus taeda	46463	22103.6	2
viridiplantae68	Gymnospermae	Conifers	Pinales	Pinaceae	Pseudotsuga menziesii	50741	14673.2	4
viridiplantae69	Gymnospermae	Conifers	Pinales	Pinaceae	Abies alba	96332	18160	1
viridiplantae70	Gymnospermae	Conifers	Pinales	Cupressaceae	Sequoiadendron giganteum	39956	8125.6	3
viridiplantae71	Gymnospermae	Pinopsida	Cupressales	Cupressaceae	Cryptomeria japonica	45536	9239.67	6
viridiplantae72	Gymnospermae	Pinopsida	Cupressales	Taxaceae	Taxus chinensis	43216	10238	2
viridiplantae73	Gymnospermae	Ginkgoales	Ginkgoales	Ginkgoaceae	Ginkgo biloba	41001	2638.06	5
viridiplantae74	Gymnospermae	Gnetales	Gnetales	Gnetaceae	Gnetum montanum	27082	2147.72	3
viridiplantae75	Angiospermae	Angiosperms (basal)	Amborellales	Amborellaceae	Amborella trichopoda	26412	706.495	3
viridiplantae76	Angiospermae	Angiosperms (basal)	Ceratophyllales	Ceratophyllaceae	Ceratophyllum demersum	25142	777.2	9
viridiplantae77	Angiospermae	Angiosperms (basal)	Laurales	Lauraceae	Persea americana var. drymifolia	22394	1057.08	7
viridiplantae78	Angiospermae	Angiosperms (basal)	Laurales	Calycanthaceae	Chimonanthus salicifolius	34303	853.434	8
viridiplantae79	Angiospermae	Angiosperms (basal)	Nymphaeales	Nymphaeaceae	Euryale ferox	39587	768.2	9
viridiplantae80	Angiospermae	Angiosperms (basal)	Nymphaeales	Nymphaeaceae	Nymphaea colorata	22908	408.895	7
viridiplantae81	Angiospermae	Angiosperms (basal)	Nymphaeales	Nymphaeaceae	Nymphaea thermarum	25386	368.003	5
viridiplantae82	Angiospermae	Angiosperms (basal)	Ranunculales	Ranunculaceae	Aquilegia coerulea	29389	301.98	6
viridiplantae83	Angiospermae	Angiosperms (basal)	Ranunculales	Ranunculaceae	Coptis chinensis	39470	935.66	5
viridiplantae84	Angiospermae	Angiosperms (basal)	Ranunculales	Ranunculaceae	Kingdonia uniflora	42177	1004.56	6
viridiplantae85	Angiospermae	Angiosperms (basal)	Ranunculales	Papaveraceae	Macleaya cordata	21550	377.834	7
viridiplantae86	Angiospermae	Angiosperms (basal)	Ranunculales	Papaveraceae	Papaver armeniacum	48204	2980.24	10
viridiplantae87	Angiospermae	Angiosperms (basal)	Ranunculales	Papaveraceae	Papaver atlanticum	32245	938.096	6
viridiplantae88	Angiospermae	Angiosperms (basal)	Ranunculales	Papaveraceae	Papaver bracteatum	36802	2150.15	5
viridiplantae89	Angiospermae	Angiosperms (basal)	Ranunculales	Papaveraceae	Papaver californicum	40629	1372.41	8
viridiplantae90	Angiospermae	Angiosperms (basal)	Ranunculales	Papaveraceae	Papaver nudicaule	27481	1592.93	6
viridiplantae91	Angiospermae	Angiosperms (basal)	Ranunculales	Papaveraceae	Papaver somniferum	39077	2715.53	9
viridiplantae92	Angiospermae	Angiosperms (basal)	Ranunculales	Ranunculaceae	Thalictrum thalictroides	33386	243.091	5
viridiplantae93	Angiospermae	Angiosperms (basal)	Magnoliales	Myristicaceae	Liriodendron tulipifera	29026	1458	9
viridiplantae94	Angiospermae	Angiosperms (basal)	Magnoliales	Myristicaceae	Liriodendron chinense	33751	1742.42	7
viridiplantae95	Angiospermae	Angiosperms (basal)	Piperales	Aristolochiaceae	Aristolochia fimbriata	21703	257.862	6
viridiplantae96	Angiospermae	Monocots	Acorales	Acoraceae	Acorus americanus	25837	375.93	6
viridiplantae97	Angiospermae	Monocots	Acorales	Acoraceae	Acorus calamus	42609	697.3	10
viridiplantae98	Angiospermae	Monocots	Acorales	Acoraceae	Acorus gramineus	23865	409.66	4
viridiplantae99	Angiospermae	Monocots	Alismatales	Acoraceae	Spirodela polyrhiza	19537	140.441	3
viridiplantae100	Angiospermae	Monocots	Alismatales	Acoraceae	Lemna minor	20759	481	5
viridiplantae101	Angiospermae	Monocots	Alismatales	Acoraceae	Wolffia australiana	19066	456.811	4
viridiplantae102	Angiospermae	Monocots	Alismatales	Araceae	Spirodela intermedia	21314	136.68	7
viridiplantae103	Angiospermae	Monocots	Alismatales	Potamogetonaceae	Zostera marina	20492	203.914	7
viridiplantae104	Angiospermae	Monocots	Alismatales	Potamogetonaceae	Zostera muelleri	35713	823	0
viridiplantae105	Angiospermae	Monocots	Arecales	Arecaceae	Cocos nucifera	27734	2102.42	11
viridiplantae106	Angiospermae	Monocots	Arecales	Arecaceae	Calamus simplicifolius	48684	1960.81	9
viridiplantae107	Angiospermae	Monocots	Arecales	Arecaceae	Calamus jenkinsianus	50890	1580	16
viridiplantae108	Angiospermae	Monocots	Arecales	Arecaceae	Elaeis guineensis	32587	1535.18	22
viridiplantae109	Angiospermae	Monocots	Arecales	Arecaceae	Phoenix dactylifera	33196	773.189	17
viridiplantae110	Angiospermae	Monocots	Asparagales	Asphodelaceae	Asparagus officinalis	27178	1187.54	8
viridiplantae111	Angiospermae	Monocots	Asparagales	Asparagaceae	Asparagus setaceus	27973	710.152	8
viridiplantae112	Angiospermae	Monocots	Asparagales	Alliaceae	Allium sativum	54652	16243.2	4
viridiplantae113	Angiospermae	Monocots	Asparagales	Orchidaceae	Apostasia shenzhenica	21627	348.733	1
viridiplantae114	Angiospermae	Monocots	Asparagales	Orchidaceae	Dendrobium catenatum	26411	1104.26	6
viridiplantae115	Angiospermae	Monocots	Asparagales	Orchidaceae	Dendrobium chrysotoxum	24271	1368.17	5
viridiplantae116	Angiospermae	Monocots	Asparagales	Orchidaceae	Dendrobium nobile	28272	1199.12	6
viridiplantae117	Angiospermae	Monocots	Asparagales	Orchidaceae	Gastrodia elata	19169	1046.14	4
viridiplantae118	Angiospermae	Monocots	Asparagales	Orchidaceae	Phalaenopsis equestris	23015	1064.2	7
viridiplantae119	Angiospermae	Monocots	Asparagales	Orchidaceae	Vanilla planifolia	28433	1416.36	8
viridiplantae120	Angiospermae	Monocots	Asparagales	Iridaceae	Iris pallida	42785	13489.1	5
viridiplantae121	Angiospermae	Monocots	Dioscoreales	Dioscoreaceae	Dioscorea alata	24738	480.026	8
viridiplantae122	Angiospermae	Monocots	Dioscoreales	Dioscoreaceae	Dioscorea cayenensis	26840	584.309	13
viridiplantae123	Angiospermae	Monocots	Dioscoreales	Dioscoreaceae	Dioscorea zingiberensis	28744	479.421	10
viridiplantae124	Angiospermae	Monocots	Dioscoreales	Dioscoreaceae	Trichopus zeylanicus	33849	713.407	10
viridiplantae125	Angiospermae	Monocots	Zingiberales	Musaceae	Ensete ventricosum	58350	451.279	0
viridiplantae126	Angiospermae	Monocots	Zingiberales	Musaceae	Musa acuminata	36345	472.231	20
viridiplantae127	Angiospermae	Monocots	Zingiberales	Musaceae	Musa balbisiana	31972	492.775	17
viridiplantae128	Angiospermae	Monocots	Zingiberales	Musaceae	Musa itinerans	31408	455.349	19
viridiplantae129	Angiospermae	Monocots	Zingiberales	Musaceae	Musa schizocarpa	32413	525.283	18
viridiplantae130	Angiospermae	Monocots	Zingiberales	Zingiberaceae	Zingiber officinale	55844	3090.43	43
viridiplantae131	Angiospermae	Monocots	Poales	Joinvilleaceae	Joinvillea ascendens	28222	1214.16	9
viridiplantae132	Angiospermae	Monocots	Poales	Bromeliaceae	Ananas comosus var. bracteatus	25403	381.9	9
viridiplantae133	Angiospermae	Monocots	Poales	Poaceae	Aegilops tauschii	38760	4218.18	10
viridiplantae134	Angiospermae	Monocots	Poales	Poaceae	Bonia amplexicaulis	45917	848	15
viridiplantae135	Angiospermae	Monocots	Poales	Poaceae	Brachypodium hybridum	66039	509.21	18
viridiplantae136	Angiospermae	Monocots	Poales	Poaceae	Brachypodium distachyon	25621	271.299	6
viridiplantae137	Angiospermae	Monocots	Poales	Poaceae	Brachypodium mexicanum	67089	1530	20
viridiplantae138	Angiospermae	Monocots	Poales	Poaceae	Brachypodium stacei	29728	2341.42	9
viridiplantae139	Angiospermae	Monocots	Poales	Poaceae	Brachypodium sylvaticum	35906	360.73	10
viridiplantae140	Angiospermae	Monocots	Poales	Poaceae	Chasmanthium laxum	31054	864.06	10
viridiplantae141	Angiospermae	Monocots	Poales	Poaceae	Cleistogenes songorica	54068	552	19
viridiplantae142	Angiospermae	Monocots	Poales	Poaceae	Cenchrus purpureus	62588	2018	19
viridiplantae143	Angiospermae	Monocots	Poales	Poaceae	Cenchrus americanus	38128	1999.53	7
viridiplantae144	Angiospermae	Monocots	Poales	Poaceae	Dichanthelium oligosanthes	26423	589.166	4
viridiplantae145	Angiospermae	Monocots	Poales	Poaceae	Digitaria exilis	53579	760.651	10
viridiplantae146	Angiospermae	Monocots	Poales	Poaceae	Eragrostis curvula	50393	603.072	7
viridiplantae147	Angiospermae	Monocots	Poales	Poaceae	Eragrostis tef	40697	607.318	9
viridiplantae148	Angiospermae	Monocots	Poales	Poaceae	Eleusine coracana	42836	1229.37	18
viridiplantae149	Angiospermae	Monocots	Poales	Poaceae	Echinochloa crus-galli	94962	1486.61	28
viridiplantae150	Angiospermae	Monocots	Poales	Poaceae	Guadua angustifolia	37643	1614	6
viridiplantae151	Angiospermae	Monocots	Poales	Poaceae	Hordeum vulgare Morex (Hordeum vulgare subsp. spontaneum)	34523	4226	10
viridiplantae152	Angiospermae	Monocots	Poales	Poaceae	Leersia perrieri	28981	266.69	10
viridiplantae153	Angiospermae	Monocots	Poales	Poaceae	Lolium multiflorum	62621	4531.73	9
viridiplantae154	Angiospermae	Monocots	Poales	Poaceae	Lolium perenne	43393	2276.79	14
viridiplantae155	Angiospermae	Monocots	Poales	Poaceae	Lolium rigidum	41159	2438.47	11
viridiplantae156	Angiospermae	Monocots	Poales	Poaceae	Miscanthus lutarioriparius	62229	2074.8	18
viridiplantae157	Angiospermae	Monocots	Poales	Poaceae	Miscanthus sinensis	64964	1680	18
viridiplantae158	Angiospermae	Monocots	Poales	Poaceae	Oropetium thomaeum	28036	243.175	3
viridiplantae159	Angiospermae	Monocots	Poales	Poaceae	Oryza longistaminata	9084	371.348	1
viridiplantae160	Angiospermae	Monocots	Poales	Poaceae	Oryza barthii	34275	347.716	6
viridiplantae161	Angiospermae	Monocots	Poales	Poaceae	Oryza punctata	31230	422.391	10
viridiplantae162	Angiospermae	Monocots	Poales	Poaceae	Oryza glumipatula	35596	388.593	10
viridiplantae163	Angiospermae	Monocots	Poales	Poaceae	Oryza glaberrima	31563	347.454	9
viridiplantae164	Angiospermae	Monocots	Poales	Poaceae	Oryza sativa	41315	374.423	6
viridiplantae165	Angiospermae	Monocots	Poales	Poaceae	Oryza meridionalis	29036	393.639	8
viridiplantae166	Angiospermae	Monocots	Poales	Poaceae	Oryza rufipogon	36964	462.581	10
viridiplantae167	Angiospermae	Monocots	Poales	Poaceae	Oryza nivara	36154	395.534	10
viridiplantae168	Angiospermae	Monocots	Poales	Poaceae	Oryza brachyantha	31891	263.33	7
viridiplantae169	Angiospermae	Monocots	Poales	Poaceae	Oryza meyeriana var. granulata	42918	776.957	10
viridiplantae170	Angiospermae	Monocots	Poales	Poaceae	Panicum hallii	31915	535.889	8
viridiplantae171	Angiospermae	Monocots	Poales	Poaceae	Panicum virgatum	65448	1130	16
viridiplantae172	Angiospermae	Monocots	Poales	Poaceae	Panicum miliaceum	53892	846.02	15
viridiplantae173	Angiospermae	Monocots	Poales	Poaceae	Paspalum vaginatum	34024	517.975	8
viridiplantae174	Angiospermae	Monocots	Poales	Poaceae	Puccinellia tenuiflora	32207	1107.14	11
viridiplantae175	Angiospermae	Monocots	Poales	Poaceae	Pharus latifolius	31301	1002.92	11
viridiplantae176	Angiospermae	Monocots	Poales	Poaceae	Phyllostachys edulis	46937	1908.07	17
viridiplantae177	Angiospermae	Monocots	Poales	Poaceae	Raddia guianensis	24095	626	4
viridiplantae178	Angiospermae	Monocots	Poales	Poaceae	Saccharum spontaneum	47356	2761.16	5
viridiplantae179	Angiospermae	Monocots	Poales	Poaceae	Saccharum spp R570 (Saccharum sp.)	38116	530.66	8
viridiplantae180	Angiospermae	Monocots	Poales	Poaceae	Setaria viridis	35553	395.87	9
viridiplantae181	Angiospermae	Monocots	Poales	Poaceae	Setaria italica	34053	405.868	9
viridiplantae182	Angiospermae	Monocots	Poales	Poaceae	Secale cereale	38682	1684.93	11
viridiplantae183	Angiospermae	Monocots	Poales	Poaceae	Sorghum bicolor	30629	709.345	8
viridiplantae184	Angiospermae	Monocots	Poales	Poaceae	Thinopyrum intermedium	138823	23488	29
viridiplantae185	Angiospermae	Monocots	Poales	Poaceae	Triticum aestivum	88946	14567	13
viridiplantae186	Angiospermae	Monocots	Poales	Poaceae	Triticum dicoccoides	58539	10677.1	20
viridiplantae187	Angiospermae	Monocots	Poales	Poaceae	Triticum urartu	39426	4849.19	9
viridiplantae188	Angiospermae	Monocots	Poales	Poaceae	Triticum turgidum	62307	9964.34	12
viridiplantae189	Angiospermae	Monocots	Poales	Poaceae	Triticum spelta	96099	14453.5	30
viridiplantae190	Angiospermae	Monocots	Poales	Poaceae	Urochloa fusca	35124	312.38	9
viridiplantae191	Angiospermae	Monocots	Poales	Poaceae	Zea mays	37862	2182.79	7
viridiplantae192	Angiospermae	Monocots	Poales	Poaceae	Zizania palustris	52242	1288.77	16
viridiplantae193	Angiospermae	Monocots	Poales	Cyperaceae	Carex littledalei	22093	373.853	9
viridiplantae194	Angiospermae	Monocots	Poales	Cyperaceae	Rhynchospora breviuscula	21531	420.702	7
viridiplantae195	Angiospermae	Monocots	Poales	Cyperaceae	Rhynchospora pubera	38850	1694.85	32
viridiplantae196	Angiospermae	Monocots	Poales	Cyperaceae	Rhynchospora tenuis	21114	397.749	8
viridiplantae197	Angiospermae	Monocots	Poales	Juncaceae	Juncus effusus	17876	258.277	7
viridiplantae198	Angiospermae	Monocots	Zingiberales	Musaceae	Musa troglodytarum	36989	603.588	17
viridiplantae199	Angiospermae	Basal Eudicots	Trochodendrales	Trochodendraceae	Tetracentron sinense	31553	1161.36	13
viridiplantae200	Angiospermae	Basal Eudicots	Proteales	Nelumbonaceae	Nelumbo nucifera	26373	804.648	10
viridiplantae201	Angiospermae	Basal Eudicots	Proteales	Proteaceae	Macadamia integrifolia	33525	744.937	18
viridiplantae202	Angiospermae	Basal Eudicots	Proteales	Proteaceae	Telopea speciosissima	31113	823.061	14
viridiplantae203	Angiospermae	Angiosperms (eudicots)	Caryophyllales	Amaranthaceae	Amaranthus hypochondriacus	23676	417.46	3
viridiplantae204	Angiospermae	Angiosperms (eudicots)	Caryophyllales	Amaranthaceae	Amaranthus tricolor	27160	520.235	9
viridiplantae205	Angiospermae	Angiosperms (eudicots)	Caryophyllales	Amaranthaceae	Beta vulgaris	24022	569.27	6
viridiplantae206	Angiospermae	Angiosperms (eudicots)	Caryophyllales	Caryophyllaceae	Heliosperma pusillum	23084	1208.95	4
viridiplantae207	Angiospermae	Angiosperms (eudicots)	Caryophyllales	Chenopodiaceae	Selenicereus undatus	26436	1326.73	9
viridiplantae208	Angiospermae	Angiosperms (eudicots)	Caryophyllales	Chenopodiaceae	Suaeda aralocaspica	29257	451.677	7
viridiplantae209	Angiospermae	Angiosperms (eudicots)	Caryophyllales	Chenopodiaceae	Spinacia oleracea	34105	894.737	7
viridiplantae210	Angiospermae	Angiosperms (eudicots)	Caryophyllales	Chenopodiaceae	Chenopodium pallidicaule	21717	337.011	7
viridiplantae211	Angiospermae	Angiosperms (eudicots)	Caryophyllales	Chenopodiaceae	Chenopodium quinoa	42149	1333.55	10
viridiplantae212	Angiospermae	Angiosperms (eudicots)	Caryophyllales	Droseraceae	Aldrovanda vesiculosa	24932	420	12
viridiplantae213	Angiospermae	Angiosperms (eudicots)	Caryophyllales	Droseraceae	Dionaea muscipula	20994	1500	3
viridiplantae214	Angiospermae	Angiosperms (eudicots)	Caryophyllales	Droseraceae	Drosera spatulata	18041	238	6
viridiplantae215	Angiospermae	Angiosperms (eudicots)	Caryophyllales	Portulacaceae	Fagopyrum tataricum	31301	505.883	8
viridiplantae216	Angiospermae	Angiosperms (eudicots)	Caryophyllales	Portulacaceae	Portulaca amilis	57329	403.89	5
viridiplantae217	Angiospermae	Angiosperms (eudicots)	Caryophyllales	Simmondsiaceae	Simmondsia chinensis	22951	831.538	6
viridiplantae218	Angiospermae	Angiosperms (eudicots)	Saxifragales	Paeoniacae	Paeonia suffruticosa	33355	1366	4
viridiplantae219	Angiospermae	Angiosperms (eudicots)	Saxifragales	Crassulaceae	Rhodiola crenulata	30749	344.5	7
viridiplantae220	Angiospermae	Angiosperms (eudicots)	Saxifragales	Crassulaceae	Kalanchoe laxiflora	38993	422	18
viridiplantae221	Angiospermae	Angiosperms (eudicots)	Saxifragales	Crassulaceae	Kalanchoe fedtschenkoi	30409	256.351	10
viridiplantae222	Angiospermae	Angiosperms (eudicots)	Saxifragales	Crassulaceae	Sedum album	41553	302.251	22
viridiplantae223	Angiospermae	Angiosperms (eudicots)	Vitales	Vitaceae	Vitis riparia	29509	500.267	9
viridiplantae224	Angiospermae	Angiosperms (eudicots)	Vitales	Vitaceae	Vitis rotundifolia	37907	414.84	13
viridiplantae225	Angiospermae	Angiosperms (eudicots)	Vitales	Vitaceae	Vitis arizonica	40254	503	12
viridiplantae226	Angiospermae	Angiosperms (eudicots)	Vitales	Vitaceae	Vitis vinifera	31423	486.197	7
viridiplantae227	Angiospermae	Angiosperms (eudicots-Malvids)	Brassicales	Brassicaceae	Arabis alpina	21516	311.642	6
viridiplantae228	Angiospermae	Angiosperms (eudicots-Malvids)	Brassicales	Brassicaceae	Arabidopsis halleri	24947	196.243	8
viridiplantae229	Angiospermae	Angiosperms (eudicots-Malvids)	Brassicales	Brassicaceae	Arabidopsis thaliana	27350	119.669	8
viridiplantae230	Angiospermae	Angiosperms (eudicots-Malvids)	Brassicales	Brassicaceae	Arabidopsis lyrata	30297	206.823	8
viridiplantae231	Angiospermae	Angiosperms (eudicots-Malvids)	Brassicales	Brassicaceae	Arabidopsis arenosa	22535	152.958	6
viridiplantae232	Angiospermae	Angiosperms (eudicots-Malvids)	Brassicales	Brassicaceae	Arabidopsis suecica	55457	272.254	16
viridiplantae233	Angiospermae	Angiosperms (eudicots-Malvids)	Brassicales	Brassicaceae	Arabidopsis thaliana x Arabidopsis arenosa	54983	268.996	17
viridiplantae234	Angiospermae	Angiosperms (eudicots-Malvids)	Brassicales	Brassicaceae	Arabis nemorensis	28688	192.127	8
viridiplantae235	Angiospermae	Angiosperms (eudicots-Malvids)	Brassicales	Brassicaceae	Alyssum linifolium （Meniocus linifolius）	38500	254.92	13
viridiplantae236	Angiospermae	Angiosperms (eudicots-Malvids)	Brassicales	Brassicaceae	Aethionema arabicum	36227	192.488	6
viridiplantae237	Angiospermae	Angiosperms (eudicots-Malvids)	Brassicales	Brassicaceae	Brassica carinata	93280	1086.99	23
viridiplantae238	Angiospermae	Angiosperms (eudicots-Malvids)	Brassicales	Brassicaceae	Brassica cretica	62693	332.35	11
viridiplantae239	Angiospermae	Angiosperms (eudicots-Malvids)	Brassicales	Brassicaceae	Brassica rapa	39882	352.983	15
viridiplantae240	Angiospermae	Angiosperms (eudicots-Malvids)	Brassicales	Brassicaceae	Brassica oleracea	34699	488.954	13
viridiplantae241	Angiospermae	Angiosperms (eudicots-Malvids)	Brassicales	Brassicaceae	Brassica napus	90635	1001.89	30
viridiplantae242	Angiospermae	Angiosperms (eudicots-Malvids)	Brassicales	Brassicaceae	Brassica juncea	76711	933.495	27
viridiplantae243	Angiospermae	Angiosperms (eudicots-Malvids)	Brassicales	Brassicaceae	Boechera stricta	27309	190.536	8
viridiplantae244	Angiospermae	Angiosperms (eudicots-Malvids)	Brassicales	Brassicaceae	Boechera retrofracta	26807	216.212	9
viridiplantae245	Angiospermae	Angiosperms (eudicots-Malvids)	Brassicales	Brassicaceae	Camelina sativa	78549	641.356	24
viridiplantae246	Angiospermae	Angiosperms (eudicots-Malvids)	Brassicales	Brassicaceae	Caulanthus amplexicaulis	34011	330.29	6
viridiplantae247	Angiospermae	Angiosperms (eudicots-Malvids)	Brassicales	Brassicaceae	Capsella rubella	27469	133.064	8
viridiplantae248	Angiospermae	Angiosperms (eudicots-Malvids)	Brassicales	Brassicaceae	Capsella grandiflora	24744	105.35	8
viridiplantae249	Angiospermae	Angiosperms (eudicots-Malvids)	Brassicales	Brassicaceae	Cakile maritima	53250	570.44	15
viridiplantae250	Angiospermae	Angiosperms (eudicots-Malvids)	Brassicales	Brassicaceae	Crambe hispanica	44981	488.322	15
viridiplantae251	Angiospermae	Angiosperms (eudicots-Malvids)	Brassicales	Brassicaceae	Cardamine hirsuta	29363	198	8
viridiplantae252	Angiospermae	Angiosperms (eudicots-Malvids)	Brassicales	Brassicaceae	Diptychocarpus strictus	26613	197.49	7
viridiplantae253	Angiospermae	Angiosperms (eudicots-Malvids)	Brassicales	Brassicaceae	Euclidium syriacum	27295	229.211	9
viridiplantae254	Angiospermae	Angiosperms (eudicots-Malvids)	Brassicales	Brassicaceae	Eruca vesicaria	72244	842.593	21
viridiplantae255	Angiospermae	Angiosperms (eudicots-Malvids)	Brassicales	Brassicaceae	Eutrema salsugineum	28668	243.11	9
viridiplantae256	Angiospermae	Angiosperms (eudicots-Malvids)	Brassicales	Brassicaceae	Hirschfeldia incana	33470	398.904	16
viridiplantae257	Angiospermae	Angiosperms (eudicots-Malvids)	Brassicales	Brassicaceae	Iberis amara	59817	361.245	16
viridiplantae258	Angiospermae	Angiosperms (eudicots-Malvids)	Brassicales	Brassicaceae	Isatis tinctoria	89148	293.865	24
viridiplantae259	Angiospermae	Angiosperms (eudicots-Malvids)	Brassicales	Brassicaceae	Lunaria annua	38935	308.05	12
viridiplantae260	Angiospermae	Angiosperms (eudicots-Malvids)	Brassicales	Brassicaceae	Lepidium sativum	49894	336.484	15
viridiplantae261	Angiospermae	Angiosperms (eudicots-Malvids)	Brassicales	Brassicaceae	Leavenworthia alabamica	36313	173.432	11
viridiplantae262	Angiospermae	Angiosperms (eudicots-Malvids)	Brassicales	Brassicaceae	Malcolmia maritima	29727	176.79	9
viridiplantae263	Angiospermae	Angiosperms (eudicots-Malvids)	Brassicales	Brassicaceae	Microthlaspi erraticum	44543	170.423	8
viridiplantae264	Angiospermae	Angiosperms (eudicots-Malvids)	Brassicales	Brassicaceae	Myagrum perfoliatum	25301	172.4	8
viridiplantae265	Angiospermae	Angiosperms (eudicots-Malvids)	Brassicales	Brassicaceae	Raphanus sativus	41977	433.842	14
viridiplantae266	Angiospermae	Angiosperms (eudicots-Malvids)	Brassicales	Brassicaceae	Raphanus raphanistrum	39306	421.544	13
viridiplantae267	Angiospermae	Angiosperms (eudicots-Malvids)	Brassicales	Brassicaceae	Rorippa islandica	30428	195.37	8
viridiplantae268	Angiospermae	Angiosperms (eudicots-Malvids)	Brassicales	Brassicaceae	Stanleya pinnata	54211	934.06	7
viridiplantae269	Angiospermae	Angiosperms (eudicots-Malvids)	Brassicales	Brassicaceae	Schrenkiella parvula	26403	137.073	8
viridiplantae270	Angiospermae	Angiosperms (eudicots-Malvids)	Brassicales	Brassicaceae	Sinapis alba	42456	449.668	22
viridiplantae271	Angiospermae	Angiosperms (eudicots-Malvids)	Brassicales	Brassicaceae	Sisymbrium irio	48138	245.55	8
viridiplantae272	Angiospermae	Angiosperms (eudicots-Malvids)	Brassicales	Brassicaceae	Thlaspi arvense	38299	525.555	8
viridiplantae273	Angiospermae	Angiosperms (eudicots-Malvids)	Brassicales	Caricaceae	Carica papaya	27500	370.419	5
viridiplantae274	Angiospermae	Angiosperms (eudicots-Malvids)	Brassicales	Cleomaceae	Cleome violacea	21246	279.04	7
viridiplantae275	Angiospermae	Angiosperms (eudicots-Malvids)	Brassicales	Cleomaceae	Tarenaya hassleriana	28577	249.93	14
viridiplantae276	Angiospermae	Angiosperms (eudicots-Malvids)	Boraginales	Boraginaceae	Lithospermum erythrorhizon	31637	366.684	5
viridiplantae277	Angiospermae	Angiosperms (eudicots-Malvids)	Malvales	Bombacaceae	Durio zibethinus	46535	715.23	19
viridiplantae278	Angiospermae	Angiosperms (eudicots-Malvids)	Malvales	Dipterocarpaceae	Shorea leprosula （Rubroshorea leprosula）	66377	391	14
viridiplantae279	Angiospermae	Angiosperms (eudicots-Malvids)	Malvales	Malvaceae	Bombax ceiba	50384	895	18
viridiplantae280	Angiospermae	Angiosperms (eudicots-Malvids)	Malvales	Malvaceae	Gossypium raimondii	37091	751.042	10
viridiplantae281	Angiospermae	Angiosperms (eudicots-Malvids)	Malvales	Malvaceae	Gossypium darwinii	67701	2182.96	19
viridiplantae282	Angiospermae	Angiosperms (eudicots-Malvids)	Malvales	Malvaceae	Gossypium tomentosum	68259	2226.97	20
viridiplantae283	Angiospermae	Angiosperms (eudicots-Malvids)	Malvales	Malvaceae	Gossypium barbadense	63698	2210.13	20
viridiplantae284	Angiospermae	Angiosperms (eudicots-Malvids)	Malvales	Malvaceae	Gossypium arboreum	37615	1621.35	10
viridiplantae285	Angiospermae	Angiosperms (eudicots-Malvids)	Malvales	Malvaceae	Gossypium aridum	29350	739.119	5
viridiplantae286	Angiospermae	Angiosperms (eudicots-Malvids)	Malvales	Malvaceae	Gossypium armourianum	25179	780.951	6
viridiplantae287	Angiospermae	Angiosperms (eudicots-Malvids)	Malvales	Malvaceae	Gossypium australe	37766	1743.39	6
viridiplantae288	Angiospermae	Angiosperms (eudicots-Malvids)	Malvales	Malvaceae	Gossypium davidsonii	34173	704.224	9
viridiplantae289	Angiospermae	Angiosperms (eudicots-Malvids)	Malvales	Malvaceae	Gossypium gossypioides	24606	664.724	8
viridiplantae290	Angiospermae	Angiosperms (eudicots-Malvids)	Malvales	Malvaceae	Gossypium harknessii	30865	732.155	7
viridiplantae291	Angiospermae	Angiosperms (eudicots-Malvids)	Malvales	Malvaceae	Gossypium klotzschianum	34294	670.958	8
viridiplantae292	Angiospermae	Angiosperms (eudicots-Malvids)	Malvales	Malvaceae	Gossypium laxum	28156	833.895	8
viridiplantae293	Angiospermae	Angiosperms (eudicots-Malvids)	Malvales	Malvaceae	Gossypium lobatum	30063	744.535	5
viridiplantae294	Angiospermae	Angiosperms (eudicots-Malvids)	Malvales	Malvaceae	Gossypium schwendimanii	35045	729.429	9
viridiplantae295	Angiospermae	Angiosperms (eudicots-Malvids)	Malvales	Malvaceae	Gossypium stocksii	45740	1448.11	10
viridiplantae296	Angiospermae	Angiosperms (eudicots-Malvids)	Malvales	Malvaceae	Gossypium trilobum	32331	655.377	8
viridiplantae297	Angiospermae	Angiosperms (eudicots-Malvids)	Malvales	Malvaceae	Gossypium hirsutum	58611	2306.07	20
viridiplantae298	Angiospermae	Angiosperms (eudicots-Malvids)	Malvales	Malvaceae	Gossypium mustelinum	63360	2297.22	20
viridiplantae299	Angiospermae	Angiosperms (eudicots-Malvids)	Malvales	Malvaceae	Hibiscus trionum	47891	1671.23	27
viridiplantae300	Angiospermae	Angiosperms (eudicots-Malvids)	Malvales	Malvaceae	Hibiscus syriacus	68502	1826.93	27
viridiplantae301	Angiospermae	Angiosperms (eudicots-Malvids)	Malvales	Malvaceae	Herrania umbratica	21620	234.039	8
viridiplantae302	Angiospermae	Angiosperms (eudicots-Malvids)	Malvales	Tiliaceae	Corchorus olitorius	35398	334.899	4
viridiplantae303	Angiospermae	Angiosperms (eudicots-Malvids)	Malvales	Tiliaceae	Corchorus capsularis	29035	317.178	6
viridiplantae304	Angiospermae	Angiosperms (eudicots-Malvids)	Malvales	Thymelaeaceae	Aquilaria sinensis	28283	699.794	8
viridiplantae305	Angiospermae	Angiosperms (eudicots-Malvids)	Malvales	Sterculiaceae	Theobroma cacao	27182	324.88	7
viridiplantae306	Angiospermae	Angiosperms (eudicots-Malvids)	Myrtales	Lythraceae	Punica granatum	27167	320.494	7
viridiplantae307	Angiospermae	Angiosperms (eudicots-Malvids)	Myrtales	Melastomataceae	Melastoma candidum	43672	256.218	10
viridiplantae308	Angiospermae	Angiosperms (eudicots-Malvids)	Myrtales	Myrtaceae	Corymbia citriodora	34751	544.192	9
viridiplantae309	Angiospermae	Angiosperms (eudicots-Malvids)	Myrtales	Myrtaceae	Eucalyptus grandis	35770	616.53	8
viridiplantae310	Angiospermae	Angiosperms (eudicots-Malvids)	Myrtales	Myrtaceae	Psidium guajava	16814	443.756	5
viridiplantae311	Angiospermae	Angiosperms (eudicots-Malvids)	Myrtales	Myrtaceae	Rhodamnia argentea	27955	346.714	11
viridiplantae312	Angiospermae	Angiosperms (eudicots-Malvids)	Myrtales	Myrtaceae	Syzygium grande	39741	405.18	8
viridiplantae313	Angiospermae	Angiosperms (eudicots-Malvids)	Myrtales	Myrtaceae	Syzygium oleosum	29478	407.068	11
viridiplantae314	Angiospermae	Angiosperms (eudicots-Malvids)	Sapindales	Anacardiaceae	Mangifera indica	35491	391.962	20
viridiplantae315	Angiospermae	Angiosperms (eudicots-Malvids)	Sapindales	Anacardiaceae	Sclerocarya birrea	18857	330.98	6
viridiplantae316	Angiospermae	Angiosperms (eudicots-Malvids)	Sapindales	Anacardiaceae	Anacardium occidentale	37235	356.593	14
viridiplantae317	Angiospermae	Angiosperms (eudicots-Malvids)	Sapindales	Anacardiaceae	Pistacia vera	28831	671.28	7
viridiplantae318	Angiospermae	Angiosperms (eudicots-Malvids)	Sapindales	Anacardiaceae	Pistacia integerrima	33458	460.817	7
viridiplantae319	Angiospermae	Angiosperms (eudicots-Malvids)	Sapindales	Rutaceae	Atalantia buxifolia	27865	315.806	6
viridiplantae320	Angiospermae	Angiosperms (eudicots-Malvids)	Sapindales	Rutaceae	Citrus reticulata	28143	344.273	6
viridiplantae321	Angiospermae	Angiosperms (eudicots-Malvids)	Sapindales	Rutaceae	Citrus medica	30378	406.058	7
viridiplantae322	Angiospermae	Angiosperms (eudicots-Malvids)	Sapindales	Rutaceae	Citrus sinensis	37032	299.779	6
viridiplantae323	Angiospermae	Angiosperms (eudicots-Malvids)	Sapindales	Rutaceae	Citrus x clementina	26245	301.365	9
viridiplantae324	Angiospermae	Angiosperms (eudicots-Malvids)	Sapindales	Rutaceae	Citrus unshiu	34370	359.652	7
viridiplantae325	Angiospermae	Angiosperms (eudicots-Malvids)	Sapindales	Rutaceae	Citrus ichangensis (Citrus cavaleriei)	30802	357.621	6
viridiplantae326	Angiospermae	Angiosperms (eudicots-Malvids)	Sapindales	Rutaceae	Citrus grandis (Citrus maxima)	26212	343.533	6
viridiplantae327	Angiospermae	Angiosperms (eudicots-Malvids)	Sapindales	Rutaceae	Citrus hindsii	28533	373.17	8
viridiplantae328	Angiospermae	Angiosperms (eudicots-Malvids)	Sapindales	Rutaceae	Poncirus trifoliata (Citrus trifoliata)	21496	303.067	6
viridiplantae329	Angiospermae	Angiosperms (eudicots-Malvids)	Sapindales	Meliaceae	Toona sinensis	33650	596	10
viridiplantae330	Angiospermae	Angiosperms (eudicots-Malvids)	Sapindales	Sapindaceae	Acer negundo	28494	442.441	8
viridiplantae331	Angiospermae	Angiosperms (eudicots-Malvids)	Sapindales	Sapindaceae	Acer yangbiense	27847	665.888	7
viridiplantae332	Angiospermae	Angiosperms (eudicots-Malvids)	Sapindales	Sapindaceae	Dimocarpus longan	35996	454.299	7
viridiplantae333	Angiospermae	Angiosperms (eudicots-Malvids)	Sapindales	Sapindaceae	Xanthoceras sorbifolium	22712	504.383	7
viridiplantae334	Angiospermae	Angiosperms (eudicots-Fabids)	Cucurbitales	Begoniaceae	Begonia fuchsioides	50547	373.914	19
viridiplantae335	Angiospermae	Angiosperms (eudicots-Fabids)	Cucurbitales	Cucurbitaceae	Benincasa hispida	27329	912.951	8
viridiplantae336	Angiospermae	Angiosperms (eudicots-Fabids)	Cucurbitales	Cucurbitaceae	Citrullus lanatus	22412	361.459	8
viridiplantae337	Angiospermae	Angiosperms (eudicots-Fabids)	Cucurbitales	Cucurbitaceae	Cucumis melo	28010	438.408	4
viridiplantae338	Angiospermae	Angiosperms (eudicots-Fabids)	Cucurbitales	Cucurbitaceae	Cucumis sativus	14800	226.641	6
viridiplantae339	Angiospermae	Angiosperms (eudicots-Fabids)	Cucurbitales	Cucurbitaceae	Cucurbita argyrosperma	28105	255.123	11
viridiplantae340	Angiospermae	Angiosperms (eudicots-Fabids)	Cucurbitales	Cucurbitaceae	Cucurbita maxima	31714	271.413	13
viridiplantae341	Angiospermae	Angiosperms (eudicots-Fabids)	Cucurbitales	Cucurbitaceae	Cucurbita moschata	31974	269.943	9
viridiplantae342	Angiospermae	Angiosperms (eudicots-Fabids)	Cucurbitales	Cucurbitaceae	Cucurbita pepo	27200	260.364	8
viridiplantae343	Angiospermae	Angiosperms (eudicots-Fabids)	Cucurbitales	Cucurbitaceae	Lagenaria siceraria	22341	297.879	4
viridiplantae344	Angiospermae	Angiosperms (eudicots-Fabids)	Cucurbitales	Cucurbitaceae	Momordica charantia	21962	285.614	9
viridiplantae345	Angiospermae	Angiosperms (eudicots-Fabids)	Cucurbitales	Cucurbitaceae	Siraitia grosvenorii	28408	469.5	8
viridiplantae346	Angiospermae	Angiosperms (eudicots-Fabids)	Fabales	Juglandaceae	Juglans microcarpa x Juglans regia	32779	527.896	17
viridiplantae347	Angiospermae	Angiosperms (eudicots-Fabids)	Fagales	Juglandaceae	Carya illinoinensis	31519	674.433	11
viridiplantae348	Angiospermae	Angiosperms (eudicots-Fabids)	Fabales	Quillajaceae	Quillaja saponaria	36914	248.908	15
viridiplantae349	Angiospermae	Angiosperms (eudicots-Fabids)	Fagales	Myricaceae	Morella rubra	26736	313.009	7
viridiplantae350	Angiospermae	Angiosperms (eudicots-Fabids)	Fabales	Fabaceae	Abrus precatorius	30255	347.23	11
viridiplantae351	Angiospermae	Angiosperms (eudicots-Fabids)	Fabales	Fabaceae	Acacia pycnantha	45685	815.415	9
viridiplantae352	Angiospermae	Angiosperms (eudicots-Fabids)	Fabales	Fabaceae	Arachis ipaensis	23931	1353.5	9
viridiplantae353	Angiospermae	Angiosperms (eudicots-Fabids)	Fabales	Fabaceae	Arachis monticola	64980	2618.65	8
viridiplantae354	Angiospermae	Angiosperms (eudicots-Fabids)	Fabales	Fabaceae	Arachis duranensis	35467	1081.89	15
viridiplantae355	Angiospermae	Angiosperms (eudicots-Fabids)	Fabales	Fabaceae	Arachis stenosperma	36185	1328.99	10
viridiplantae356	Angiospermae	Angiosperms (eudicots-Fabids)	Fabales	Fabaceae	Arachis hypogaea	56029	2557.07	9
viridiplantae357	Angiospermae	Angiosperms (eudicots-Fabids)	Fabales	Fabaceae	Ammopiptanthus nanus	36382	823.74	12
viridiplantae358	Angiospermae	Angiosperms (eudicots-Fabids)	Fabales	Fabaceae	Bauhinia variegata	40036	326.365	12
viridiplantae359	Angiospermae	Angiosperms (eudicots-Fabids)	Fagales	Fabaceae	Betula platyphylla	32085	823.74	8
viridiplantae360	Angiospermae	Angiosperms (eudicots-Fabids)	Fabales	Fabaceae	Cajanus cajan	46941	590.524	11
viridiplantae361	Angiospermae	Angiosperms (eudicots-Fabids)	Fagales	Fabaceae	Castanea mollissima	32688	688.985	6
viridiplantae362	Angiospermae	Angiosperms (eudicots-Fabids)	Fagales	Fabaceae	Castanea dentata	30596	703.35	7
viridiplantae363	Angiospermae	Angiosperms (eudicots-Fabids)	Fagales	Fabaceae	Carpinus fangiana	28244	381.949	6
viridiplantae364	Angiospermae	Angiosperms (eudicots-Fabids)	Fabales	Fabaceae	Cicer arietinum	26915	530.894	10
viridiplantae365	Angiospermae	Angiosperms (eudicots-Fabids)	Fabales	Fabaceae	Chamaecrista fasciculata	32580	429.103	9
viridiplantae366	Angiospermae	Angiosperms (eudicots-Fabids)	Fagales	Fabaceae	Corylus avellana	24657	369.779	5
viridiplantae367	Angiospermae	Angiosperms (eudicots-Fabids)	Fabales	Fabaceae	Faidherbia albida	28793	653.73	7
viridiplantae368	Angiospermae	Angiosperms (eudicots-Fabids)	Fabales	Fabaceae	Glycine max	54255	978.942	21
viridiplantae369	Angiospermae	Angiosperms (eudicots-Fabids)	Fabales	Fabaceae	Glycine soja	45123	1013.77	19
viridiplantae370	Angiospermae	Angiosperms (eudicots-Fabids)	Fagales	Fabaceae	Juglans regia	35624	572.947	17
viridiplantae371	Angiospermae	Angiosperms (eudicots-Fabids)	Fabales	Fabaceae	Lablab purpureus	20815	426.257	8
viridiplantae372	Angiospermae	Angiosperms (eudicots-Fabids)	Fabales	Fabaceae	Lens culinaris	33212	3759.7	9
viridiplantae373	Angiospermae	Angiosperms (eudicots-Fabids)	Fabales	Fabaceae	Lens ervoides	36754	2866.5	10
viridiplantae374	Angiospermae	Angiosperms (eudicots-Fabids)	Fabales	Fabaceae	Lotus japonicus	27701	394.455	10
viridiplantae375	Angiospermae	Angiosperms (eudicots-Fabids)	Fabales	Fabaceae	Lupinus albus	37509	450.972	16
viridiplantae376	Angiospermae	Angiosperms (eudicots-Fabids)	Fabales	Fabaceae	Lupinus angustifolius	32276	609.203	18
viridiplantae377	Angiospermae	Angiosperms (eudicots-Fabids)	Fabales	Fabaceae	Medicago truncatula	49899	430.008	11
viridiplantae378	Angiospermae	Angiosperms (eudicots-Fabids)	Fabales	Fabaceae	Mimosa pudica	31910	797.25	9
viridiplantae379	Angiospermae	Angiosperms (eudicots-Fabids)	Fabales	Fabaceae	Nissolia schottii	36011	466.099	10
viridiplantae380	Angiospermae	Angiosperms (eudicots-Fabids)	Fabales	Fabaceae	Phaseolus acutifolius	27098	661.87	9
viridiplantae381	Angiospermae	Angiosperms (eudicots-Fabids)	Fabales	Fabaceae	Phaseolus lunatus	43205	546.42	10
viridiplantae382	Angiospermae	Angiosperms (eudicots-Fabids)	Fabales	Fabaceae	Phaseolus vulgaris	25813	521.077	7
viridiplantae383	Angiospermae	Angiosperms (eudicots-Fabids)	Fabales	Fabaceae	Pisum sativum	40387	3796.07	13
viridiplantae384	Angiospermae	Angiosperms (eudicots-Fabids)	Fabales	Fabaceae	Prosopis alba	37344	707.162	17
viridiplantae385	Angiospermae	Angiosperms (eudicots-Fabids)	Fabales	Fabaceae	Prosopis cineraria	34049	691.556	16
viridiplantae386	Angiospermae	Angiosperms (eudicots-Fabids)	Fagales	Fabaceae	Quercus rubra	25286	797.78	7
viridiplantae387	Angiospermae	Angiosperms (eudicots-Fabids)	Fagales	Fabaceae	Quercus suber	79812	908.052	7
viridiplantae388	Angiospermae	Angiosperms (eudicots-Fabids)	Fagales	Fabaceae	Quercus lobata	37263	845.947	7
viridiplantae389	Angiospermae	Angiosperms (eudicots-Fabids)	Fabales	Fabaceae	Spatholobus suberectus	30677	798.47	10
viridiplantae390	Angiospermae	Angiosperms (eudicots-Fabids)	Fabales	Fabaceae	Senna tora	44492	526.357	6
viridiplantae391	Angiospermae	Angiosperms (eudicots-Fabids)	Fabales	Fabaceae	Sesbania bispinosa	47170	1038.49	9
viridiplantae392	Angiospermae	Angiosperms (eudicots-Fabids)	Fabales	Fabaceae	Trifolium pratense	40103	414.027	8
viridiplantae393	Angiospermae	Angiosperms (eudicots-Fabids)	Fabales	Fabaceae	Trifolium medium	117925	492.653	0
viridiplantae394	Angiospermae	Angiosperms (eudicots-Fabids)	Fabales	Fabaceae	Trifolium repens	69861	919.831	38
viridiplantae395	Angiospermae	Angiosperms (eudicots-Fabids)	Fabales	Fabaceae	Vicia faba	33481	11914.5	12
viridiplantae396	Angiospermae	Angiosperms (eudicots-Fabids)	Fabales	Fabaceae	Vicia villosa	49623	2034.99	21
viridiplantae397	Angiospermae	Angiosperms (eudicots-Fabids)	Fabales	Fabaceae	Vigna radiata	22271	463.638	6
viridiplantae398	Angiospermae	Angiosperms (eudicots-Fabids)	Fabales	Fabaceae	Vigna angularis	33569	448.363	10
viridiplantae399	Angiospermae	Angiosperms (eudicots-Fabids)	Fabales	Fabaceae	Vigna unguiculata	29156	518.748	10
viridiplantae400	Angiospermae	Angiosperms (eudicots-Fabids)	Fabales	Fabaceae	Vigna umbellata	28161	414.499	20
viridiplantae401	Angiospermae	Angiosperms (eudicots-Fabids)	Fagales	Betulaceae	Alnus glutinosa	39943	611.874	9
viridiplantae402	Angiospermae	Angiosperms (eudicots-Fabids)	Fagales	Betulaceae	Ostrya chinensis	30961	371.6	7
viridiplantae403	Angiospermae	Angiosperms (eudicots-Fabids)	Fagales	Betulaceae	Ostrya rehderiana	27669	366.2	7
viridiplantae404	Angiospermae	Angiosperms (eudicots-Fabids)	Fagales	Juglandaceae	Carya cathayensis	32400	706.397	11
viridiplantae405	Angiospermae	Angiosperms (eudicots-Fabids)	Fagales	Casuarinaceae	Casuarina glauca	26127	296.632	7
viridiplantae406	Angiospermae	Angiosperms (eudicots-Fabids)	Malpighiales	Euphorbiaceae	Hevea brasiliensis	40894	1373.53	25
viridiplantae407	Angiospermae	Angiosperms (eudicots-Fabids)	Malpighiales	Euphorbiaceae	Ricinus communis	31084	315.62	5
viridiplantae408	Angiospermae	Angiosperms (eudicots-Fabids)	Malpighiales	Euphorbiaceae	Linum usitatissimum	41966	306.379	7
viridiplantae409	Angiospermae	Angiosperms (eudicots-Fabids)	Malpighiales	Euphorbiaceae	Euphorbia peplus	25740	267.196	7
viridiplantae410	Angiospermae	Angiosperms (eudicots-Fabids)	Malpighiales	Euphorbiaceae	Jatropha curcas	22457	266.964	10
viridiplantae411	Angiospermae	Angiosperms (eudicots-Fabids)	Malpighiales	Euphorbiaceae	Mercurialis annua	26713	453.169	8
viridiplantae412	Angiospermae	Angiosperms (eudicots-Fabids)	Malpighiales	Euphorbiaceae	Manihot esculenta	24746	640.431	11
viridiplantae413	Angiospermae	Angiosperms (eudicots-Fabids)	Malpighiales	Erythroxylaceae	Erythroxylum novogranatense	28086	848.904	11
viridiplantae414	Angiospermae	Angiosperms (eudicots-Fabids)	Malpighiales	Podostemaceae	Cladopus chinensis	25368	827.92	6
viridiplantae415	Angiospermae	Angiosperms (eudicots-Fabids)	Malpighiales	Passifloraceae	Turnera subulata	29097	544.584	7
viridiplantae416	Angiospermae	Angiosperms (eudicots-Fabids)	Malpighiales	Rhizophoraceae	Kandelia obovata	18006	190.32	7
viridiplantae417	Angiospermae	Angiosperms (eudicots-Fabids)	Malpighiales	Linaceae	Linum tenue	97680	692.364	38
viridiplantae418	Angiospermae	Angiosperms (eudicots-Fabids)	Malpighiales	Salicaceae	Populus tremuloides	35346	377.49	8
viridiplantae419	Angiospermae	Angiosperms (eudicots-Fabids)	Malpighiales	Salicaceae	Populus alba	34212	416.986	15
viridiplantae420	Angiospermae	Angiosperms (eudicots-Fabids)	Malpighiales	Salicaceae	Populus euphratica	33583	495.078	16
viridiplantae421	Angiospermae	Angiosperms (eudicots-Fabids)	Malpighiales	Salicaceae	Populus tremula	36796	390.12	12
viridiplantae422	Angiospermae	Angiosperms (eudicots-Fabids)	Malpighiales	Salicaceae	Populus trichocarpa	25054	392.319	11
viridiplantae423	Angiospermae	Angiosperms (eudicots-Fabids)	Malpighiales	Salicaceae	Populus deltoides	42673	424.59	13
viridiplantae424	Angiospermae	Angiosperms (eudicots-Fabids)	Malpighiales	Salicaceae	Populus tremula x Populus alba	31370	402.56	13
viridiplantae425	Angiospermae	Angiosperms (eudicots-Fabids)	Malpighiales	Salicaceae	Populus tomentosa	50611	739.803	23
viridiplantae426	Angiospermae	Angiosperms (eudicots-Fabids)	Malpighiales	Salicaceae	Salix suchowensis	34312	382.054	13
viridiplantae427	Angiospermae	Angiosperms (eudicots-Fabids)	Malpighiales	Salicaceae	Salix dunnii	29539	328.089	11
viridiplantae428	Angiospermae	Angiosperms (eudicots-Fabids)	Malpighiales	Salicaceae	Salix brachista	29129	339.588	10
viridiplantae429	Angiospermae	Angiosperms (eudicots-Fabids)	Malpighiales	Salicaceae	Salix purpurea	32178	405.53	10
viridiplantae430	Angiospermae	Angiosperms (eudicots-Fabids)	Malpighiales	Salicaceae	Salix koriyanagi	33240	339.127	15
viridiplantae431	Angiospermae	Angiosperms (eudicots-Fabids)	Malpighiales	Salicaceae	Salix udensis	33354	315.873	13
viridiplantae432	Angiospermae	Angiosperms (eudicots-Fabids)	Malpighiales	Salicaceae	Salix viminalis	31538	282.582	12
viridiplantae433	Angiospermae	Angiosperms (eudicots-Fabids)	Rosales	Cannabaceae	Cannabis sativa	31380	876.148	4
viridiplantae434	Angiospermae	Angiosperms (eudicots-Fabids)	Rosales	Moraceae	Artocarpus altilis	33693	812	14
viridiplantae435	Angiospermae	Angiosperms (eudicots-Fabids)	Rosales	Moraceae	Artocarpus heterophyllus	35307	985.627	13
viridiplantae436	Angiospermae	Angiosperms (eudicots-Fabids)	Rosales	Moraceae	Ficus erecta	75996	595.835	9
viridiplantae437	Angiospermae	Angiosperms (eudicots-Fabids)	Rosales	Moraceae	Ficus carica	36250	333.44	4
viridiplantae438	Angiospermae	Angiosperms (eudicots-Fabids)	Rosales	Moraceae	Morus notabilis	23061	320.379	6
viridiplantae439	Angiospermae	Angiosperms (eudicots-Fabids)	Rosales	Urticaceae	Parasponia andersonii	37118	475.834	6
viridiplantae440	Angiospermae	Angiosperms (eudicots-Fabids)	Rosales	Urticaceae	Trema orientale	35720	387.958	7
viridiplantae441	Angiospermae	Angiosperms (eudicots-Fabids)	Rosales	Rhamnaceae	Rhamnella rubrinervis	26874	245.348	7
viridiplantae442	Angiospermae	Angiosperms (eudicots-Fabids)	Rosales	Rosaceae	Dryas drummondii	24803	225.547	7
viridiplantae443	Angiospermae	Angiosperms (eudicots-Fabids)	Rosales	Rosaceae	Fragaria x ananassa	92776	805.68	23
viridiplantae444	Angiospermae	Angiosperms (eudicots-Fabids)	Rosales	Rosaceae	Fragaria vesca	33801	214.373	6
viridiplantae445	Angiospermae	Angiosperms (eudicots-Fabids)	Rosales	Rosaceae	Malus baccata	44842	674.412	11
viridiplantae446	Angiospermae	Angiosperms (eudicots-Fabids)	Rosales	Rosaceae	Malus domestica	44328	703.358	11
viridiplantae447	Angiospermae	Angiosperms (eudicots-Fabids)	Rosales	Rosaceae	Malus sylvestris	42599	641.527	22
viridiplantae448	Angiospermae	Angiosperms (eudicots-Fabids)	Rosales	Rosaceae	Prunus yedoensis	38343	690.106	2
viridiplantae449	Angiospermae	Angiosperms (eudicots-Fabids)	Rosales	Rosaceae	Prunus armeniaca	29935	215.952	5
viridiplantae450	Angiospermae	Angiosperms (eudicots-Fabids)	Rosales	Rosaceae	Prunus avium	42039	272.362	1
viridiplantae451	Angiospermae	Angiosperms (eudicots-Fabids)	Rosales	Rosaceae	Prunus dulcis	26854	227.757	7
viridiplantae452	Angiospermae	Angiosperms (eudicots-Fabids)	Rosales	Rosaceae	Prunus persica	26567	227.569	7
viridiplantae453	Angiospermae	Angiosperms (eudicots-Fabids)	Rosales	Rosaceae	Prunus mume	24755	234.03	6
viridiplantae454	Angiospermae	Angiosperms (eudicots-Fabids)	Rosales	Rosaceae	Rubus occidentalis	32542	243	7
viridiplantae455	Angiospermae	Angiosperms (eudicots-Fabids)	Rosales	Rosaceae	Pyrus x bretschneideri	32875	509.113	17
viridiplantae456	Angiospermae	Angiosperms (eudicots-Fabids)	Rosales	Rosaceae	Pyrus ussuriensis x Pyrus communis	39732	510.637	13
viridiplantae457	Angiospermae	Angiosperms (eudicots-Fabids)	Rosales	Rosaceae	Potentilla anserina	21040	236.974	7
viridiplantae458	Angiospermae	Angiosperms (eudicots-Fabids)	Rosales	Rosaceae	Rosa chinensis	44407	515.119	7
viridiplantae459	Angiospermae	Core Eudicots	Santalales	Ximeniaceae	Malania oleifera	23968	1494.42	1
viridiplantae460	Angiospermae	Core Eudicots/Rosids	Oxalidales	Oxalidaceae	Averrhoa carambola	24084	357.79	7
viridiplantae461	Angiospermae	Core Eudicots/Rosids	Oxalidales	Cephalotaceae	Cephalotus follicularis	36009	1614.52	7
viridiplantae462	Angiospermae	Core Eudicots/Rosids	Malpighiales	Rosaceae	Populus pruinosa	21482	518.07	0
viridiplantae463	Angiospermae	Core Eudicots/Rosids	Celastrales	Celastraceae	Tripterygium wilfordii	35487	348.533	13
viridiplantae464	Angiospermae	Angiosperms (eudicots-Asterids)	Apiales	Araliaceae	Apium graveolens	30732	3332.58	3
viridiplantae465	Angiospermae	Angiosperms (eudicots-Asterids)	Apiales	Apiaceae	Coriandrum sativum	38976	2130.29	13
viridiplantae466	Angiospermae	Angiosperms (eudicots-Asterids)	Apiales	Apiaceae	Daucus carota	31543	421.539	8
viridiplantae467	Angiospermae	Angiosperms (eudicots-Asterids)	Apiales	Apiaceae	Panax ginseng	40267	3355.15	13
viridiplantae468	Angiospermae	Angiosperms (eudicots-Asterids)	Asterales	Asteraceae	Arctium lappa	38631	1727.36	3
viridiplantae469	Angiospermae	Angiosperms (eudicots-Asterids)	Asterales	Asteraceae	Ambrosia artemisiifolia	31625	1258.36	5
viridiplantae470	Angiospermae	Angiosperms (eudicots-Asterids)	Asterales	Asteraceae	Centaurea solstitialis	32913	765.066	7
viridiplantae471	Angiospermae	Angiosperms (eudicots-Asterids)	Asterales	Asteraceae	Cichorium endivia	45178	886.978	5
viridiplantae472	Angiospermae	Angiosperms (eudicots-Asterids)	Asterales	Asteraceae	Cichorium intybus	40333	1278.75	4
viridiplantae473	Angiospermae	Angiosperms (eudicots-Asterids)	Asterales	Asteraceae	Cynara cardunculus	26351	724.962	6
viridiplantae474	Angiospermae	Angiosperms (eudicots-Asterids)	Asterales	Asteraceae	Chrysanthemum nankingense (Chrysanthemum indicum var. edule)	56259	3090	6
viridiplantae475	Angiospermae	Angiosperms (eudicots-Asterids)	Asterales	Asteraceae	Erigeron canadensis	30295	426.383	12
viridiplantae476	Angiospermae	Angiosperms (eudicots-Asterids)	Asterales	Asteraceae	Erigeron breviscapus	31138	1430	9
viridiplantae477	Angiospermae	Angiosperms (eudicots-Asterids)	Asterales	Asteraceae	Helianthus annuus	50406	3010.05	11
viridiplantae478	Angiospermae	Angiosperms (eudicots-Asterids)	Asterales	Asteraceae	Lactuca sativa	38405	2590.37	9
viridiplantae479	Angiospermae	Angiosperms (eudicots-Asterids)	Asterales	Asteraceae	Lactuca saligna	42612	2165.76	10
viridiplantae480	Angiospermae	Angiosperms (eudicots-Asterids)	Asterales	Asteraceae	Lactuca virosa	40870	3446.68	9
viridiplantae481	Angiospermae	Angiosperms (eudicots-Asterids)	Asterales	Asteraceae	Mikania micrantha	42809	1790.64	15
viridiplantae482	Angiospermae	Angiosperms (eudicots-Asterids)	Asterales	Asteraceae	Smallanthus sonchifolius	78837	2716.52	12
viridiplantae483	Angiospermae	Angiosperms (eudicots-Asterids)	Asterales	Asteraceae	Taraxacum kok-saghyz	43550	1290	10
viridiplantae484	Angiospermae	Angiosperms (eudicots-Asterids)	Cornales	[Nyssaceae]	Camptotheca acuminata	31542	397	10
viridiplantae485	Angiospermae	Angiosperms (eudicots-Asterids)	Cornales	[Nyssaceae]	Davidia involucrata	41092	1169	12
viridiplantae486	Angiospermae	Angiosperms (eudicots-Asterids)	Cornales	[Nyssaceae]	Nyssa yunnanensis	38171	1475	9
viridiplantae487	Angiospermae	Angiosperms (eudicots-Asterids)	Cornales	[Nyssaceae]	Nyssa sinensis	35735	1001.45	11
viridiplantae488	Angiospermae	Angiosperms (eudicots-Asterids)	Cornales	Hydrangeaceae	Hydrangea quercifolia	30187	834.06	10
viridiplantae489	Angiospermae	Angiosperms (eudicots-Asterids)	Ericales	Actinidiaceae	Actinidia chinensis	32386	653.926	14
viridiplantae490	Angiospermae	Angiosperms (eudicots-Asterids)	Ericales	Actinidiaceae	Actinidia eriantha	42718	657.254	8
viridiplantae491	Angiospermae	Angiosperms (eudicots-Asterids)	Ericales	Balsaminaceae	Impatiens glandulifera	31216	654.031	12
viridiplantae492	Angiospermae	Angiosperms (eudicots-Asterids)	Ericales	Clethraceae	Clethra arborea	30328	511	7
viridiplantae493	Angiospermae	Angiosperms (eudicots-Asterids)	Ericales	Ebenaceae	Diospyros lotus	29276	630.256	9
viridiplantae494	Angiospermae	Angiosperms (eudicots-Asterids)	Ericales	Ebenaceae	Diospyros oleifera	29385	721.5	9
viridiplantae495	Angiospermae	Angiosperms (eudicots-Asterids)	Ericales	Ebenaceae	Vaccinium darrowii	34184	582.668	7
viridiplantae496	Angiospermae	Angiosperms (eudicots-Asterids)	Ericales	Ericaceae	Rhododendron delavayi	31621	695.09	9
viridiplantae497	Angiospermae	Angiosperms (eudicots-Asterids)	Ericales	Ericaceae	Vaccinium corymbosum	100343	393.151	21
viridiplantae498	Angiospermae	Angiosperms (eudicots-Asterids)	Ericales	Ericaceae	Rhododendron williamsianum	21349	532.293	4
viridiplantae499	Angiospermae	Angiosperms (eudicots-Asterids)	Ericales	Ericaceae	Rhododendron griersonianum	46488	674.982	7
viridiplantae500	Angiospermae	Angiosperms (eudicots-Asterids)	Ericales	Ericaceae	Rhododendron molle	47562	653.459	12
viridiplantae501	Angiospermae	Angiosperms (eudicots-Asterids)	Ericales	Ericaceae	Rhododendron simsii	32210	528.637	6
viridiplantae502	Angiospermae	Angiosperms (eudicots-Asterids)	Ericales	Ericaceae	Rhododendron vialii	36320	533.59	10
viridiplantae503	Angiospermae	Angiosperms (eudicots-Asterids)	Ericales	Roridulaceae	Roridula gorgonias	22342	284	6
viridiplantae504	Angiospermae	Angiosperms (eudicots-Asterids)	Ericales	Theaceae	Camellia sinensis	32122	3105.37	7
viridiplantae505	Angiospermae	Angiosperms (eudicots-Asterids)	Ericales	Theaceae	Camellia lanceoleosa	52225	2999.36	9
viridiplantae506	Angiospermae	Angiosperms (eudicots-Asterids)	Gentianales	Apocynaceae	Calotropis gigantea	18082	157.28	5
viridiplantae507	Angiospermae	Angiosperms (eudicots-Asterids)	Gentianales	Brassicaceae	Chiococca alba	35376	558	9
viridiplantae508	Angiospermae	Angiosperms (eudicots-Asterids)	Gentianales	Rubiaceae	Coffea arabica	40726	1094.45	12
viridiplantae509	Angiospermae	Angiosperms (eudicots-Asterids)	Gentianales	Rubiaceae	Coffea eugenioides	28720	699.904	8
viridiplantae510	Angiospermae	Angiosperms (eudicots-Asterids)	Gentianales	Rubiaceae	Coffea canephora	25281	568.612	5
viridiplantae511	Angiospermae	Angiosperms (eudicots-Asterids)	Lamiales	Acanthaceae	Andrographis paniculata	28104	284.458	13
viridiplantae512	Angiospermae	Angiosperms (eudicots-Asterids)	Lamiales	Bignoniaceae	Handroanthus impetiginosus	28620	503.289	6
viridiplantae513	Angiospermae	Angiosperms (eudicots-Asterids)	Lamiales	Gesneriaceae	Boea hygrometrica (Dorcoceras hygrometricum)	47328	1521.36	6
viridiplantae514	Angiospermae	Angiosperms (eudicots-Asterids)	Lamiales	Lamiaceae	Salvia splendens	56343	806.082	32
viridiplantae515	Angiospermae	Angiosperms (eudicots-Asterids)	Lamiales	Lamiaceae	Salvia hispanica	36348	321.469	13
viridiplantae516	Angiospermae	Angiosperms (eudicots-Asterids)	Lamiales	Lamiaceae	Salvia miltiorrhiza	34120	547.226	14
viridiplantae517	Angiospermae	Angiosperms (eudicots-Asterids)	Lamiales	Lamiaceae	Tectona grandis	33229	338	10
viridiplantae518	Angiospermae	Angiosperms (eudicots-Asterids)	Lamiales	Lentibulariaceae	Genlisea aurea	17661	43.3578	6
viridiplantae519	Angiospermae	Angiosperms (eudicots-Asterids)	Lamiales	Lentibulariaceae	Utricularia gibba	24368	100.689	8
viridiplantae520	Angiospermae	Angiosperms (eudicots-Asterids)	Lamiales	Lentibulariaceae	Utricularia reniformis	37794	304.539	12
viridiplantae521	Angiospermae	Angiosperms (eudicots-Asterids)	Lamiales	Oleaceae	Fraxinus pennsylvanica	35253	756.791	16
viridiplantae522	Angiospermae	Angiosperms (eudicots-Asterids)	Lamiales	Paulowniaceae	Paulownia fortunei	30757	511.772	11
viridiplantae523	Angiospermae	Angiosperms (eudicots-Asterids)	Lamiales	Pedaliaceae	Sesamum indicum	24958	275.059	9
viridiplantae524	Angiospermae	Angiosperms (eudicots-Asterids)	Lamiales	Phrymaceae	Erythranthe guttata	27762	322.167	13
viridiplantae525	Angiospermae	Angiosperms (eudicots-Asterids)	Lamiales	Scrophulariaceae	Phtheirospermum japonicum	29813	1226.89	8
viridiplantae526	Angiospermae	Angiosperms (eudicots-Asterids)	Lamiales	Scrophulariaceae	Buddleja alternifolia	28636	853.755	7
viridiplantae527	Angiospermae	Angiosperms (eudicots-Asterids)	Lamiales	Scrophulariaceae	Striga asiatica	34312	471.563	7
viridiplantae528	Angiospermae	Angiosperms (eudicots-Asterids)	Lamiales	Orobanchaceae	Striga hermonthica	29300	962.482	8
viridiplantae529	Angiospermae	Angiosperms (eudicots-Asterids)	Lamiales	Orobanchaceae	Lindenbergia philippensis	26432	526.32	9
viridiplantae530	Angiospermae	Angiosperms (eudicots-Asterids)	Lamiales	Oleaceae	Olea europaea	50025	1141.15	10
viridiplantae531	Angiospermae	Angiosperms (eudicots-Asterids)	Lamiales	Plantaginaceae	Antirrhinum majus	36434	510	9
viridiplantae532	Angiospermae	Angiosperms (eudicots-Asterids)	Solanales	Convolvulaceae	Petunia axillaris subsp. parodii	32532	1233	9
viridiplantae533	Angiospermae	Angiosperms (eudicots-Asterids)	Solanales	Convolvulaceae	Petunia inflata （Petunia integrifolia subsp. inflata）	35559	1290	12
viridiplantae534	Angiospermae	Angiosperms (eudicots-Asterids)	Solanales	Convolvulaceae	Cuscuta campestris	41359	476.795	8
viridiplantae535	Angiospermae	Angiosperms (eudicots-Asterids)	Solanales	Convolvulaceae	Cuscuta australis	19348	262.63	4
viridiplantae536	Angiospermae	Angiosperms (eudicots-Asterids)	Solanales	Convolvulaceae	Cuscuta epithymum	37414	997.016	10
viridiplantae537	Angiospermae	Angiosperms (eudicots-Asterids)	Solanales	Convolvulaceae	Cuscuta europaea	27129	975.849	8
viridiplantae538	Angiospermae	Angiosperms (eudicots-Asterids)	Solanales	Convolvulaceae	Ipomoea nil	38747	735.231	19
viridiplantae539	Angiospermae	Angiosperms (eudicots-Asterids)	Solanales	Convolvulaceae	Ipomoea triloba	30961	461.989	9
viridiplantae540	Angiospermae	Angiosperms (eudicots-Asterids)	Solanales	Solanaceae	Anisodus acutangulus	37206	1260.86	14
viridiplantae541	Angiospermae	Angiosperms (eudicots-Asterids)	Solanales	Solanaceae	Capsicum chinense	34658	3089.5	5
viridiplantae542	Angiospermae	Angiosperms (eudicots-Asterids)	Solanales	Solanaceae	Capsicum annuum	35345	3212.49	6
viridiplantae543	Angiospermae	Angiosperms (eudicots-Asterids)	Solanales	Solanaceae	Capsicum baccatum	35370	3215.61	7
viridiplantae544	Angiospermae	Angiosperms (eudicots-Asterids)	Solanales	Solanaceae	Datura stramonium	51986	2110.46	7
viridiplantae545	Angiospermae	Angiosperms (eudicots-Asterids)	Solanales	Solanaceae	Lycium ferocissimum	35045	1219.36	10
viridiplantae546	Angiospermae	Angiosperms (eudicots-Asterids)	Solanales	Solanaceae	Nicotiana sylvestris	37885	2221.99	20
viridiplantae547	Angiospermae	Angiosperms (eudicots-Asterids)	Solanales	Solanaceae	Nicotiana tabacum	67540	3643.47	16
viridiplantae548	Angiospermae	Angiosperms (eudicots-Asterids)	Solanales	Solanaceae	Nicotiana benthamiana	60008	3500	14
viridiplantae549	Angiospermae	Angiosperms (eudicots-Asterids)	Solanales	Solanaceae	Nicotiana attenuata	32461	2365.68	9
viridiplantae550	Angiospermae	Angiosperms (eudicots-Asterids)	Solanales	Solanaceae	Nicotiana tomentosiformis	37347	1688.47	15
viridiplantae551	Angiospermae	Angiosperms (eudicots-Asterids)	Solanales	Solanaceae	Solanum pimpinellifolium	67482	808.1	7
viridiplantae552	Angiospermae	Angiosperms (eudicots-Asterids)	Solanales	Solanaceae	Solanum pennellii	43417	926.426	8
viridiplantae553	Angiospermae	Angiosperms (eudicots-Asterids)	Solanales	Solanaceae	Solanum lycopersicum	33381	827.963	7
viridiplantae554	Angiospermae	Angiosperms (eudicots-Asterids)	Solanales	Solanaceae	Solanum tuberosum	38645	705.934	4
viridiplantae555	Angiospermae	Angiosperms (eudicots-Asterids)	Solanales	Solanaceae	Solanum commersonii	38836	740.835	8
viridiplantae556	Angiospermae	Angiosperms (eudicots-Asterids)	Solanales	Solanaceae	Solanum chacoense	36647	765.362	8
viridiplantae557	Angiospermae	Angiosperms (eudicots-Asterids)	Solanales	Solanaceae	Solanum chilense	25644	916.201	8
viridiplantae558	Angiospermae	Angiosperms (eudicots-Asterids)	Solanales	Solanaceae	Solanum dulcamara	28022	946.305	8
viridiplantae559	Angiospermae	Angiosperms (eudicots-Asterids)	Solanales	Solanaceae	Solanum stenotomum	32047	846.405	10
viridiplantae560	Angiospermae	Angiosperms (eudicots-Asterids)	Solanales	Solanaceae	Solanum verrucosum	29188	662.42	9

## Sheet: TableS2
Supplementary Table 2. Mann-Whitney U test for ANTs numer of different Phyla in green plants
y	Group1	Group2	n1	n2	statistic	p	p.adj	p.adj.signif
Number	Bryophyta	Monilophyta	10	6	16.5	0.131	0.786	ns
Number	Bryophyta	Gymnospermae	10	10	22.5	0.036	0.214	ns
Number	Angiospermae	Bryophyta	486	10	4754	2.01e-07	1.21e-06	****
Number	Gymnospermae	Monilophyta	10	6	27.5	0.826	1	ns
Number	Angiospermae	Monilophyta	486	6	2355	0.009	0.056	ns
Number	Angiospermae	Gymnospermae	486	10	4518	3.02e-06	1.81e-05	****

## Sheet: TableS3
Supplementary Table 3. Mann-Whitney U test for ANTs numer of different class in Angiospermae
y	group1	group2	n1	n2	statistic	p	p.signif
Number	Eudicots	Monocots	358	103	17647	0.506	ns

## Sheet: TableS4
Supplementary Table 4. Mann-Whitney U test for ANTs numer of different class in Eudicots
y	group1	group2	n1	n2	statistic	p	p.adj	p.adj.signif
Number	Fabids	Malvids	125	107	6787	0.845	1	ns
Number	Asterids	Malvids	97	107	4902	0.492	1	ns
Number	Asterids	Fabids	97	125	5525	0.256	0.768	ns

## Sheet: TableS5
Supplementary Table 5. Mann-Whitney U test for ANTs length of different Phyla in green plants
y	group1	group2	n1	n2	statistic	p	p.adj	p.adj.signif
Length	Bryophyta	Monilophyta	85	104	4000	2.61e- 1	1 e+ 0	ns
Length	Bryophyta	Gymnospermae	85	141	3121	1.63e- 9	9.78e- 9	****
Length	Angiospermae	Bryophyta	5975	85	388425	4.58e-17	2.75e-16	****
Length	Gymnospermae	Monilophyta	141	104	9636	2.66e- 5	1.6 e- 4	***
Length	Angiospermae	Monilophyta	5975	104	439665	3.64e-13	2.18e-12	****
Length	Angiospermae	Gymnospermae	5975	141	504145	6.32e- 5	3.79e- 4	***

## Sheet: TableS6
Supplementary Table 6. Mann-Whitney U test for ANTs length of different class in Angiospermae
y	group1	group2	n1	n2	statistic	p	p.adj	p.adj.signif
Length	Eudicots	Monocots	4893	1129	2346254	2.85e-15	8.55e-15	****

## Sheet: TableS7
Supplementary Table 7. Mann-Whitney U test for ANTs length of different class in Eudicots
y	group1	group2	n1	n2	statistic	p	p.adj	p.adj.signif
Length	Fabids	Malvids	1329	1175	915298	9.32e-14	2.8e-13	****
Length	Asterids	Malvids	908	1175	495907	0.006	0.017	*
Length	Asterids	Fabids	908	1329	452534	8.8e-24	2.64e-23	****

## Sheet: TableS8
Supplementary Table 8. Data statistics after quality control
SampleID	Total Reads	Total Bases	Error%	Q20%	Q30%	GC%
DZZ	27385810	3986314858	0.0207	99.1	97.09	36.49
SYZ1	36551260	5325337019	0.021	99.03	96.86	36.08
SYZ2	43187436	6316620081	0.0214	98.95	96.64	36.04
Note: SampleID: Sample Name, DZZ: Control Group, SYZ1: Experimental Group 1, SYZ2: Experimental Group 2, Total Reads: Number of sequences after quality control, Total Bases: Total number of bases obtained by multiplying the number of sequences after quality control by the length of each sequence, Q20%: Percentage of bases with a Phred score greater than 20, Q30%: Percentage of bases with a Phred …

## Sheet: TableS9
Supplementary Table 9. Mapping ratios
Sample	Clean reads	Mapped reads	Mapped rate(%)
DZZ	27385810	27053818	98.78
SYZ1	36551260	36088515	98.73
SYZ2	43187436	42626363	98.7
Note: Sample: sample name, Clean reads: number of high-quality reads, Mapped reads: number of sequencing reads mapped to the reference genome, Mapped rate: mapping rate.

## Sheet: TableS10
Supplementary Table 10. Library quality assessment
Sample	NRF	PBC1	PBC2
DZZ	0.877009	0.887171	8.80946
SYZ1	0.815477	0.823737	5.60533
SYZ2	0.795217	0.802555	4.98481
Note: Sample: Name of the sample, NRF: Non-redundant component, PBC1: Polymerase chain reaction bottleneck coefficient 1, PBC2: Polymerase chain reaction bottleneck coefficient 2.

[truncated: 2 more sheets: TableS11, TableS12]
